# Supplementary material for: Effect of Sprouting on Biomolecular and Antioxidant Features of Common Buckwheat (Fagopyrum esculentum)
Source: Foods. 2023 May 18;12(10):2047. doi: 10.3390/foods12102047 (PMC10217231; doi:10.3390/foods12102047)
Supplement: Supplementary file 1 [file foods-12-02047-s001.zip]

Archive with 1 entries (1 files):
- foods-2388761-supplementary.pdf
